# Supplementary material for: Genome-wide identification of calcium-dependent protein kinases in soybean and analyses of their transcriptional responses to insect herbivory and drought stress
Source: Sci Rep. 2016 Jan 6;6:18973. doi: 10.1038/srep18973 (PMC4702179; doi:10.1038/srep18973)
Supplement: Supplementary Dataset [file srep18973-s2.xls]

## Sheet: cis-elements in CDPK promoters
Supplementary Dataset 1 Predicted cis-elements in the promoter regions of GmCDPKs
cis-element	G-box	TCA-element	ABRE	ERE	TGA-element	AuxRR-core	TGA-box	AuxRE	P-box	GARE-motif	HSE	WUN-motif	TC-rich repeats	MBS	MBSI	MBSII	Box-W1	ELI-box3	EIRE	5UTR Py-rich stretch	TATA-box
Function	jasmonic acid and/or light responsiveness	salicylic acid responsiveness	abscisic acid responsiveness	ethylene-responsive element	auxin-responsive element	cis-acting regulatory element involved in auxin responsiveness	part of an auxin-responsive element	part of an auxin-responsive element	gibberellin-responsive element	gibberellin-responsive element	heat stress responsiveness	wound-responsive element	defense and stress responsiveness	MYB binding site involved in drought-inducibility	MYB binding site involved in flavonoid biosynthetic genes regulation	MYB binding site involved in flavonoid biosynthetic genes regulation	fungal elicitor responsive element	elicitor-responsive element	elicitor-responsive element	cis-acting element conferring high transcription levels	core promoter element around -30 of transcription start
		-52					-1285					-664		-1244, -267, -360						-180, -43	-278
		-1202, -80								-88	-1321, -517, -565, -121	-1025	-1356, -1132							-71	-141
			-825		-54						-1309, -189		-841, -328	-42, -815		-395	-1058				-294
	-1405	-851, -71	-1405		-1153					-874			-922, -384, -887							-842, -543, -640, -80	-205
			-1454, -27		-969						-1468, -654, -787		-1095	-1198			-125			-324, -13, -22	-60
	-93		-1338, -970, -32								-340			-1287, -188						-25, -18	-64
				-1306	-503					-1192			-413, -375	-1432, -315			-1424				-169
	-894		-894								-857			-932, -199, -358						-45	-252
		-169, -167		-628						-1436	-713, -300, -665		-672				-629	-18		-263	-19
		-915, -212			-265					-99	-1219, -714, -1064, -341		-1360	-761				-18		-304, -91, -95, -97, -93	-19
	-1151	-938	-1151, -329		-184, -144								-1261, -679				-1171				-399
	-385, -1071				-357								-615								-41
	-374	-729	-839								-1325		-736, -141				-887			-439	-38
	-712, -479	-740	-712, -479	-1400	-292						-986		-1472, -982		-842						-529
	-921, -749	-394	-921, -748, -749, -749								-1395, -1248, -1282			-915, -653	-1133						-454
		-616									-167			-646						-578, -501, -573, -477	-258
		-560, -280									-929		-848, -473	-586						-783, -513, -518	-285
		-1409			-274				-1028		-1269, -170		-925, -864				-1461, -1183			-1282, -866	-279
		-1413									-892, -502, -672, -201		-731							-1422	-153
		-1162, -1066	-1386	-100							-869		-1011, -558, -942, -343	-655			-647			-508, -313, -318	-218
		-403										-733	-551, -90	-645			-637			-717	-218
		-1246, -930	-643	-797							-806, -27		-929	-1362, -280							-316
	-1418	-853, -96, -459, -454, -257	-1418								-641		-1377, -696, -1190	-44						-1250, -149, -1245, -147	-713
		-244									-1107, -496		-609		-1426	-391				-1078, -612	-364
		-412									-645		-960	-1372, -1371							-77
		-775, -305									-1163, -455, -972, -385, -973, -932	-187	-1117, -684, -961							-905, -98	-147
			-772		-1180						-1443, -479, -670		-681, -545				-10			-1368	-475
		-177			-885					-770	-629		-1375	-1206, -381, -939, -100			-118			-1454, -1385	-267
		-728, -582		-705							-621			-911, -94, -32							-296
	-769	-1409, -456, -573	-769	-1201	-986								-658					-523		-1080	-126
		-1244	-376					-392		-1423, -1039			-407, -316	-749							-368
			-370	-1191	-1003, -905			-386	-1364		-693		-965	-712						-1319, -1016	-362
		-1050	-1046							-1398, -361	-1410, -1219		-231				-388, -57			-670	-308
		-990, -225, -792	-986							-1323	-1152, -171, -928		-1468, -130, -426				-357, -57				-659
		-458								-1196	-326, -332		-908	-895						-1303	-23
			-497								-736		-736, -501	-979			-444				-151
		-795	-158			-1315				-74	-1081		-1466	-1366					-531		-96
		-727, -632								-280	-1045						-462			-686	-146
		-1276									-877, -46, -755		-1433, -544, -955, -59	-539			-283				-95
											-1447, -746	-608	-1124, -559, -613			-1490	-674, -272			-362, -69	-310
											-1211, -1028, -1123		-1224, -841, -1067, -788							-132	-205
	-551	-203	-551							-394	-1333, -444, -1029		-1344, -180, -786, -815, -455							-183, -117, -142, -52, -145, -122	-230
		-207								-1312	-770		-1408, -737, -1091	-135		-1118					-130
										-1394, -1199, -1205	-902, -265		-1327, -845, -918		-1432					-785	-115
		-305									-818, -390									-447, -133	-332
		-711	-1078		-120		-1079			-1348	-410, -325		-1153, -933	-1253, -610, -909	-853						-358
		-1137									-1079, -878, -1030, -760	-84									-44
		-1231, -862, -1031	-1354														-188			-875, -121	-53
		-769, -618			-80					-87				-968						-1207, -1179	-327
		-1272	-105		-1381, -1351						-772	-549	-627						-14	-1410, -1263	-149

## Sheet: Promoter Sequences
The sequences of 2 kb preceding the putative open reading frames of GmCDPK genes
>GmCDPK1.1
TTTTATTCCAAATAAAATTATTTTTAAATGAAAATATATGTGAAAAACTAAAAAAAGTGAAGAAAATTTTGAAATTTAGACAAATATTTTGAATGTATAAATTGCTGAGAATTGAAATAAAAATTAATATACAAAATTTTAAAAAAATTGAACTTGAAATTTGAGTTAAAATATTAACGTGAAATGAAATTTTAAAATAAAATTGATAATCTAATAATTTTATAAATGTAAAAATAATACGATTCATATCCCAAATCTACAAGCAATGGTATGTATCCTCCCTATCTTCCTCAAAAAGATGGAGGGTATCTTCAACTTCTTTTTTACACATATTCCTATCAATCATGTGTTCTAAGACACCAATTTTTCAACACCCATTTAATTGAATAATTGAATGTT…
>GmCDPK2
CAAATTTTATCTTGATAGGAGTAGGACGTGTATTTTTCTTTTATTAAATTGAAGTAGTTAATGGTGGGGTTATAATTATCCTTTTTGTGGTTTAATTTTATCTTTATAAAAAGAATTTTAAAAAAAATTAATTTGATTATTCACATGAATAGTCAAGAAAAATTAAAATATAAATATATTAATGATGAGAGAGATTATAGAAATTAAAAACTAATAAAAATATTTGAAAAGAGTTAAAGCATGCTTGCTAATTTTGAAAAAGTATATAAATTTAAAATTATTGTAATCTTATTAATTAAATTAAGTATTCCTTTCCAAAATAAAATAAAATAAACTATTTTTTAATGCTAGTGAATTACTAGTAGTTAATTGGATCTAATGAAAAGGATTGAACGGGGT…
>GmCDPK3
GTCATGCTTCATACATATGCCATTTGGAAGGAAGACAAACGAAGTGATTTTGGTTTAGAACATATTTGATGACTTCTGAAAGATCAACCGAAATGGTTAGACTAGTTTACTAAAAATTGCTCTAAAAAGACAAAGATTTTCACATCTAGGGCATATTTATTGTTATCTAATCCAGAAACTCCAATAAAAGATTTTGAAACTGACACACCGTCTCGAATTGTCTGTCTAATGGAGCAAAAGGCAACCAAAAGGAAGAGTAATGGGAAAAGAGTATGAACATCTACCAATCATATGAAGTTGATTGATGTGGAGGAAGCAATGAGGGAAAGAAATGTACTCAACACCATATTAGCAGACTTAAGGGAGAAAGAATTGGAAAATGAGTACTACGACATTCTA…
>GmCDPK4.1
GAAAAACCTTTGGAATGGAGGAGGGATGGCGATGTTGTTCTAACAGAGCACGATGCGAGATCGCCACAGCTTGAGATGGTACATTGGCAATGCCGCAATTTAAAATAGTGTGGAAAATACAAAGAAGGATGAGTGTTTGATATGGGCTAGTGATGCGTTGGGGAATGTTGAGGATGCCTTAAAGTGTAGAAGTCATCACCGTCACATCTCCATGGAGATGTTGTTGTCATCGTCGTGCGAAACCTGTTTAGCCTATGCACACTTGTCACTGTCCTTTCTGTTCCTCAACCAAAACCTATTCAAAATCATAATCAGAGCCTAAACAAACAAAAGCCATCCATGGAGGGTGATTCCTCTTGGAGTGTCCGTCTATTTTTTACTTCCAGGTGCTACCAATCT…
>GmCDPK5
TATTCTTATTGTTTATTTGAGAACTAATCAGTCCTATGCTTAATCAAATGTACTATGGTGATAATCTCCGTATGTTAGGTAGATCTAGGTAGAAAATATTTTACACCAAATTGCATGATCAAATTGTTTGGATAAATTTCGATAGATTAATTAACCTTTAATTGATCATTCCTTGTTTTGATTATATCCCATGACTTGAAACAATACATTTTTTATCATTGGAGTATTGGTTTAAAGCAAGAACATCATTAGACCTTGATCATATATAGGTTTTTGATTGACTTTGGGAATTGATAATCAACTTTGTAGGAATTTCATAGGAATTCGGATTGGGAAAAAATTACTATTGGTGAATCATAATTTCAGACGCTTTTAATATCATTCAAATCTCTTTTGCGT…
>GmCDPK6
TTCCGAATATTCTCTTTATGATTAATTAAAATTTATTAAAAATTATTAATTTTAATAGGTTTTATTTCTTAATTAATATTTTTCTCTTATTTATATTAAATGAAAAATAAAATCTATTAAAATTAATAATTTTTAATAAATTTTAATCGATCAAACAAAAGTATTCAAAAAGAGTGTTAGAGAGTGTTACTAGGATTCCTGTTTTCTTATTTATCATCCTTGGCTCACGTAATGCTTATTTTCAGCTCCCCATTCTCTTGCAACTAAATGCACAACCTCAATATAGAGAAGAACAATATATAATAAGCTCTGTCAAATGCTTAGAACGTGAAATCAAACTTTGTAAAGTACAAATAGAAATTAAATAAGTTCCAATTGAATAATTTCCTTTGATTCTAT…
>GmCDPK7
GCTAATAACATCTATTTCAGAAAATTGATAATCTTCAAAAATCAGCTTGTTCCTAGACAGCCATATGCAGTAGACTGTAACTGCTATACTCAAACAACGTAATTTTCCTTATCTGCCCCTAATTAAAGAGTCAGTAATGCGCTGTAAAGACGTGAAACGCCTGCGGAAAGGAGCCAAATCACGAATGTGAGCCCAAACTTGGAGAGATTTCCTGCAAGAAAAGAACAAATGAGCATTTGACTCAGCCTCATTTGAACATAAAGGGTAGAGGGAACCCTTGTTCAAAAAATCAACTTTGTCAAGAGTAAGCAGCCGGTTCCTTTTAGCAAGTGAAAGACATCTTAGGGGGATTGCTGGGTTCCATATAACAGAATACCAACTAACAGTAGGTTTGACACC…
>GmCDPK8
ATAAGTATTTGATAAAAAAATAGTCATTAAAATAGCTAAAAAAGTATAAAATAACTGAAAAATAATAAAATTATGATTTATTTAAAATTGAATAAGTAAAAAATTTGATAAATATATTAAAGATAAAAAGAAAAAAAATATTATAAAAAACTAGAAATTAGAAGCTAAATTATTAAAAAAATTATTTATTGAACAATCAAATAAACGTTTCAACTAATGAAAAAAGTTGAAAATTAACTTAAATATCTTGTTTAACATAAGTTTAGTTGGTGGCATTTGGCAAAATTGGTAAAAGTATTAAAAAAGGAAAAGTAAATAAAGAAACAAAATAAAGGAATAAAGAAATAGAAAACACAATAAAATATTTATGATGGAAAAAAATAAGGTAACAAAATTTAA…
>GmCDPK9.1
AAAACAAGAGGTGTAATGAGAGTTTTTGTGATAAAAATATTTTAATAATTTATAAATAAATATTCTCAAGAAAAATAACTCAATTAAACATGTTCTAATAATTTTAGGAAATATAAAAAATAATCTTAACCAATTTTAATAGTTGATCTAACATATTTTTTAATAATATCCGAAAATAGCATTCCCATGTTATATATAAAAAAATCATGGGGACTAAAAGATTATCTATCCCCATAGGTTTGGTTTTTCTCTCCATGATTTTGTATAATCTTTCCTCTTTTTTGGTTAATGCATTGAGATCACATCCACCATGTCCTAGTGTGCCTGCCACCTTTCCTTTATGCTTTATAAGAAAAATTAACAAGCAATGGAAATATTTGAACAATTATTTGGATTTCT…
>GmCDPK10
GATAACGTGTTGTTAGTTGTTAGATCATCAAAGAGTTATGGAAGTATTCATTGATGAATACAATGTTCATTATTTAATTTTTATTTGGATTTATTAACAAATACTACTGACTGGTGCTGAATCATGAATGGGTCGCTTGCAAAAGTATGTCCAGATGGATTAGTCAACCTTTGTGTCGATGATGACATATTTGAATTGATCAAATATATTGAACATCGAGTACCAAGTAAAATTTACATTTTTTATTAATAACTAATAAATATTACGTATATTGCATGAATATTTGTAAATTTAAATTAAACGTGATAAAATATCAACTATAAAACTAAAAAAAAGATAGTTTAATTAATAAAGACTACTTTATTGATAATAAAAATATTGAATTAAAAAGTATAGGCC…
>GmCDPK11
GCTCAAGCTCTAAATTCTAATGATCAAGGTGAAGATTGTTTTAGAAGGATAATAGTTAATTTTCTTCGATACTTACAGGGTGATTTATTATGAGAAAGACATAATGAGTTGAAATAGAAGTTTCTTTTCGTATTTAGCTCGTAGCAGATAACGTTCCTTACTTGTACAGCTGTACTAGAAACATATAAAAGAAAATAATAAATAGTAAATATGACCCTGCCAAAAGTACGAAACATCGTAAATATTTTGTCGCCATCGAAAGCTCTAATTATTTATTTTTGCCTTTCGTTTAAATTAAAATCAAAACAAATACCCCAATGTCAAAGACCATCGCAATTATTCAAGCAATGAGAGGTTGGTGGTGAATTTGACTACCTCTATATCAATTTGAAAATAATC…
>GmCDPK12
AAAAAAAAAGTATATAACAAAACACATACAATTAGTCGACATACCCTACGCAAGAAAAAGCGGGTTATATCATCATTAAAAACATCATAAATGCTGGTACTAGTTGAAAAGAGAAAAAAAAATGCACTCCAGGCCTTATTTTAGTTGTAATTAACTGTGATATATTGAGAAGTTATTTTTTTATGATAATTGTTGTGATTGTAAGGTGGTTTTTAGACTAATAGATTAGATCATACCTTAATTTTTTTATAATAAATTATACCTATTTATGTAAAATTTATCTTGTCTCAACCTATTCACACTCCTAATAATGATTTCTATAATGTTTGATTATAATAATTTAGAGTTTAATGTGTATGACTCACATCCTAAAATAATGTTACATTTTCATTAATCACA…
>GmCDPK13
AAGAAGGAAAATAACAATAAAAGTCGAAAGTAAGAATTGATGTGTTTTCAGGTTGTGTTTATACTTTTATGCTTTAAATTTTTAGTGTTTTCCTCTACTAGTTGAAGAAGATAAGGCCAGGGACAGACGCCACGTAACTATAAAGTTATAAATTAGACTTGAGTTTTTGTTTTCTATTTTCTATTTTAAAATTTTAATGTGTTGTCAATCTCTGATTGATTGTGTCTAACACTTCGTATTTAAGTATGTGTATGTCCACACAAGTGTTTCTCATATTATTTTATCTTCGAAACTTTCAATTAGTAAACTTCAGTCTGACCTGTTTGTAAGCATATGGTATATGATGATATGAACAAGACCAAAGAAACTACTAATACGAATTGTAGTGCCAACTATGAC…
>GmCDPK14
GTAAATGGATCTAAGTTCATGGACTGGTTCGCGGGGCTCACCCTTCGCGCGGATAGCGGATCTATTTTTTTAAATAGTCCATGGTTATGTAATATTTTTGGGTCCGTCCCGCTTAACTCGTGGACTGTGCGGGTTTGACCTGCGGATTGCCCGTAAGCTTGCTTAATTCATGGTTTAAGAATTTCACCAACTACAACATCTTAAAATCTCGCTTAATCCAAATCTTTCATTGTTGACTTATGATATTTTGAGCATCTAAATTATAACTATAGCTTCCAAATCGGCATTTAGTATTGACTCACGGGTGCTTAACAAATATCGAAGTAGACTTCTTGGTGATAATGTGCAAGCCTTGATATGTACTAAAAATTGGTTACTAGGATTTGACGAGCAAGGTAA…
>GmCDPK15
TATTTGTTCCTTTTAATTTTGGTGCAAACAAACAAAGTGTCAATCTCCTTAAAGTTGATAAATGGTTTGTTAGGTTTTTTTTTTTTTTTTGCTTCGTATGGTTTGTTAGGTTTCTTACGTTGAGGAACTTTCTGTGTATCATTTAGATGTTATAAAATTTAAACAAGATGTACAAACAAAAAATAACTTTAAAATAATACTAGATATTTTAATATCAATAAATGAAGGAGATGTGACTTTTAAAATTGATTAAAATAATTATAAAAACAAATATAGTGAAAATAAATTATTGCAGTTCACATATATTACTTTTGTTGATATAATATGTAAAAATTCATGATTTTAAAATTAAATTATAATTTGATTAAAATTATAACAATTTTAATTTAAAATTTATTT…
>GmCDPK16
CATACTTACAAAAGACAATAAAACTGATCAAGCACTATAACAAAATAAATCAGTGCACACATGATGTGTAGCACTAAATAAGATAAGAGATTTCTGGTGTTTAACAAGACAAAATAGTCTGTATAAAAAAACTAGGTCAGAAAAGAAAATATTTTTTTATAAATATTAGTTGTTAATATTATTATTTTTTTCTTTTTATAGTATACATTTTGTTAATAAAAATAACTATTAAAAGATTAAAAAAAATATATTTGATAGCACTACTTTTATAAAAGACCGAGTTAAAATATAAAATAAAAAAGATTGTACAAAAATTATAATTTTTTCAGGGACGAAAATTTCATTAAGTCATTTTTAAACAGTGTATAAATAATTTAAAATACACCGACTTCTAACTCA…
>GmCDPK17
GTCAAAAGTTCATACAAGCTCAAGCTCTAAATTCTAATGACCAGGGTGAAGACTGTTTTAGAGGGATAATAGTTAATTTTCTTCGATACTCAAAGGGTGATTCATTACGAGAAAGACATAATGAGTTGAAATAGAAGTTTCTTTTCGTGTGTAGCTCATGGCAGATACGTTTCTTACTAGAAATGCACAAAAGAAAATAATAAATAATAAATATGAGCCAGCCAAAAGTACGAAACATCGTAAATCTTTTGTCGCCATCGAAAGGTCTAATGATTTATTTTTGCCTTTGGTTTAAATTGAAATTAAAACAAAATATCCAAATGTCAAAGACACACGCAATTATCCAAGCCATGAGGGGTTGGTGGTGAATTTGGCCACCTCTATATCATTTTGAAAATA…
>GmCDPK18
GCTTCGAGTACTCAGGACAGGACAGTAAACCAACCATGTTTATTTTAGGGACGTGTGCACATGTCCATTAAAGTAAAAGAAAAAACGCAAATTTTAAAATGCCAGAATGTAGTTTGCATAGTCACATTCTCAATAGTCAATAAACATGTCTTCTGTTAAATTGAAAAAATTCCTTTAATTTAAGTTCATCAAACATTTTTTATTTGATAAACTATAATCTCAATTATTGATTTTTGTCGGATAACCAGATTTCTTCATGACCACTAAGTATTTATTTGTAACAGCAGATAGGATCAAGTCAAGTAACATTTATGAAGAAATAAATAGCAAAACAGAAATGATGGGAAAAAACCTGAACACAAAACAACTCTGCAAATTCAAATAGTAAATGATATTTCA…
>GmCDPK19
TCATGACAATGATTTTAATTTTAGAGTATTGACTATGGATTGAACATACTTTGTTAGTTAGATTTTTTAATTATATTTATATTTTTTAATTTTTTAAATATATATCGGATCAATAAGTGACTTACCACTGATTCATTAATTTAGTGTCTTGATCGGGTAGATGACCAGGTCGGTTTCACAATACTGCTTGCCTATGTAATTTTTTATTAGTCATTTAAAAAAAATAATTAAGTAATAACTATTGGTATGTATTGATTGAGAATGTGGGGTTGATGTTAAATTCTTAATGATTTTTTTTATAAAAAAAAACAATATATATAGTCACTGATGGAAAAAATTATCCTTAAATTTTGAGTAGTGTAATTAAATATAACTAATGCTTAAACTATTTAATAGTAC…
>GmCDPK20
GTCACAATCTATTATTAACGTCCGAATATATTTGTTGCACTTTTTATACTTTCATCTTTCAGAGACGCATTTGTAAGCTGAGTGAGAAGACCGAAAGTAAAATAAAAATAAAAATGACAAACATGCCCCTATGCTAGCAATTCACATTGGCAATCATTTCAGTGATAAATTTGTCCCTCCATATCACATAGGTTATTTTATTAACGGTGATAGACGAAAATTAAAGGCATGACATATTTGTCGCACTTTTTACATTTTCAGAGACTAAATTTTGTATTTTCATCTTTCAATGACACATTTGTGATCGAATTATATATTAAGGGATAAAATTGGCTATTTACCCTATTATTTATTATATAAAATTATTTATTTAACTTGAGCGTGAGTTTATTATGGTAA…
>GmCDPK21
TGTCTCCAGTAAAAAAAATCAAAAGTGTCTGTCAAACAAACACGAAACTTTCAGGATAAGGGGACGCAAGTGAATTGGATTTTCTTGATGATTATGTCTTAAAAAAATATAGAATGAAAATATTGAAAAGCCTTACTATAACTTAAAATTATTCTCATATCTCGTTTTTTAAGGATAGATCATACATAAATTATTAGTATCGTTACTATTTATTATCCTTGAATTATGAATACCTGACCCAATGGCGGCAGGTGGACTCACGTGCGTAGAAAAAATATTACTCTAGAGTCTAGAGAGTTAAAGTGGATATCCCTCTAAAAACAAAATTGCCCATCATGGCATAATGCATACTTAAATTGTAAATTGGCCAAGTTGTAGAAAGTAAGTAAAAAAAACTGT…
>GmCDPK22
AATAATAAAACTTCACTGAGATTGTATTTGTTATAATAGTACTTATTTTGAATTCAATACATGGTTACCCTCTCGAGTTTGACTCCTATTTGACATGCCACCGGGCTGAGGTTGTTGTACCCATTTGGCAATTTGTACTGTTCACCATATACCGTCACAAAATTGTGTCGATAACAGTGTTTTCTGTTTTTCTCCTTTACTCGGTGCCTGTTTGGTTTGATTTGAGAATGAAAAGGAAAGAAAATATGTGGAAAGTGAGATTAATTTTTTAATACTTTGGTTTATGAAAAAAAGAAAAAGAAATGAAAGGATAATGAGAAAAAGAGAATTAAAAAAATGTGATAATTGTTTGACGGTTTCACGTGAGAAAATAAAAGAAAGGAAGAGGAAAGGAAGAAA…
>GmCDPK23
AAGTTACCACGAGTACTCAGAATTTTCAAATAAAAATATTTATTGATATTTTATAATTTTCCTTTATTAATATTAATACTCTTGAAAAACCCTAAGAAAATGGTAAAAAGTAAAGGAGAAACTGAATCAGAAAAAATTTGGATATTAGACTTGATACTCTAGTTATTAATTTTACTCATTAAGCTACCCTTAATTCATAATTAATTTATCAAATTTATTTTTACAATTATCTTGTTTGATTATTTGATTTTTTACATGTATTTAAATTAAAAAAACAAACATGTTCAAAACATAGACGATTTTTTCTTCTTTTCTCGTTACCATATCAATTTTCAAAACAACGTACAAAATTATGTTATGCACATGTTATAATTTTGTTGAATTGGGTAAATAGAAAAA…
>GmCDPK24
GATCACGGTATCAGCTCCTAGAATCTCTGTGATCTCGATGAAAAGTGCGCGGGAAGCATCGATGTCTGAAGGCTTGTTGGAAAGTTGTTTTTGCGTTGTTCTGTGAGTGAATGTTTTGAGGCGTTGAAAAAAAATTCAAAACGTGGTATTGTGAGAGGAGAATGGAATCCAGGGATCGGAGCTTGCTTATTGATCTCATGGGGAACTTGAAAATATTGTTGTCACTCACTAATCAACTAATTGATCATCAAACATTAACCTTTTAAGACGGGGCTTTACGGAGTACTCTGCAATGGTCGTCAAAACATGTTTAATAGCAAATCTATGTTATAAAATGGCACATGAATTAAAACCATTTTTCTGGTAAAAAAGAAAATAAAGCCTATTTTAAAAATGGCC…
>GmCDPK25
TAGATAGTTCAGTACTCTTGGTGTGATAAGTGGTCTGTTTTAGTCCTAGTTTTCTTCATTGATTTTGATGTATTTTAAGAGAGGTTTCTCCACATATATGTATTTTGTTGAAGCAAAGATGTAAAAATTGATTTTGCTTACTTTCATATTATCATGGGTTGTGTTCGTATTATTTCTTTTGTGACATTACTGATGTTATTTATTTATGTATAAAGACTAAGTTATTCTATATCGGAGTTTATTTTAATTCAATGTAAATGTTTATTGTTTCCAATTGACACATTGTTTTTAAGAAAATAACAAAAAAAAAATACATGAAAAAGTTTTACTAATGATAAGTAGCAGTTAAATATTGTAACACATATTTCTAAAATAAATTAAATAAAAGAGTTTTCAAGT…
>GmCDPK26.1
CACAATTTCACAATTCTAAAAAATAGGCTGTTGTCCTTCGAGACAAACGTAAGAGGTGCTAATACCTTCCTCAAGCGTAAATACAACTCCCGAACTTAAAAATGACGATCCAACGGTGAATGAGTCTGAGATCGTCATTTTTCTGAGACAGGTTTGATGGCCTGCGGGAAAAGAGAGGGTTTTGGGAGAGGAAGAGAGAAAAAACGAAATTGGTAGGCAGGGGAGGCTGAGAAGTCCGTCTGAAAACTGACCTAGCATGTCGCTATTTATAACTAGGGGTATTCACGACCTATTATTTACTTTATTTATTTATTTTTATTATTTTATAAAAAAAAGAAACTCTATTTTATTCTCCATCAAATGAATAATAAAATACCCTTCTTATTTTATTATAACTAT…
>GmCDPK27.1
AACATCTTGAATCCAACTATTCATTCCTTGATTTACCTCCTTACCTTATAATTCAATCAATTAACCAAATAGTTTAGGGACAATTCATAAACCACCCCGAAACCCAAGCTTTCATATTAATCTTTATAACTCAACTTAGGTATTCTTTTAGTTGCTCACAATTATTTGATTTTACGAAAGGTTAAAACTCTACCAAAAAACTTTTACAATTGATTTAATTGTTCACATACTTAAGAAGCACCAATCCACTATTTAAATCCCTAATTAGGCATAAGTCGTTAATTTTTTCATAATAATAATTGTATGGGAGAACTCAATTGAAGAATAAAATAAAAGTTTAGGGATCCGATTAAAAGAAAAAAGTTTAGGAACCTTATTGAAAATTTAATAAAATTACGA…
>GmCDPK28
CTTGATATGCTACCTGAATTTTTGTGTACAGTTAGGAGGCATGATTGTAGAAGAAAAATCATAGTCAAAATTTCTTAGCCGCGTGGTTATAATCTGTTTTTGTATTGGAACTTTGTTTAATTTCTTAAGCAATGGTTTAATCCCTTAACTTGTTTAGAAACCTTCAGTGAAGTTGAATATATTCAGCATATATATGATATAAATTGGCTTGAATGGGTTAATTCACCAAAGAGAAAGGAAATGTGATGCTATCACCTTGTGGTCACTAGACCACTAGTCTCGTTATGTTGGCAGGTTCATAATTTTTTTTCTCTTCCAGTTTTTGGGTCAAACGTGGGCAATAGCTTCCTGCACCTTTAATGTTGCTTCTTGGACCTTTTTAAGCTTTTCAAACATCTA…
>GmCDPK29
AAACGTAGTTCTAAAAATATTATCAAATGGAAGTTTAAGAGTTTTTTTAAAAGCAATATTTTTATTTTTATTTTATATTATATTTTTAATATAATAGTTGATTCCTTTTCCATAATGCATGTTATTGAAGAATTGGATTTATGTGGTAAGTTCCATACGTAGAATCATGTAAATAATTCAATTTACTACAATGATTGAATGTAAATATTTATTCATTTTATAGGTCTTAATTATTTTACATACAATTTAAACTTATCTGTCTTTTTAAAATGTTTTTCCAAACTTTATATATTTATTATTTTAAAAAATTGAAAATAACATTAATTATTATTATTAATTTATATGTATCCTTATTCATATTTAATATAAAATTAATTATAACAATAAAATGAACACAGG…
>GmCDPK30
AAATAATATAAAAAAATACGTAGTCAATTTTTGAAATTAGTCACATGGATTATCGTTGATTTTTTTTTTTTAAAATTGAGAGATAAAAATTTTAAAATAAAAAATGAAAATGAAAATTATGAATTTTTTAAAAGTGAAGAATGAAATATCTTAATTAAAAAATAGAAGATTAAAATCACTTGTTTAAAAAATAGGAGGATAAAAATTATATTTTATTATTTTTAATTAAGATTTAATAATAAAGTAATTTTAATATCTCATCTTATGGCCATTCATTTAATCAACATCTTACAATATTGTTATATCAAATTGAATATAAAAATAATTTTGAAAATTTTATTTTGACAATTATAACAATATTTATGCTTATACATATTTTTAAATTGTATAATTTCACTA…
>GmCDPK31
ACACCCTTAGTATATAGTCTTTTTTTTTCTCAATTTAAAATAATTGAACTTGAAATCTGAGATAAAATATTAATGTGAAATTAAATTTTAAAATAATTGATAATATGATAGTTGTAGAAAATATAGAAAGAATACTTCATATCCCAAATCTACAAGCAATGGTATGTGTCCTCCCTATCTTCCTCGAAAAGATGGAAGGCATCTTCAACTTCCTTTTTTTATATATGATATACCTATCAATCATGTGTTCGAAGACACCGAATTTCTAACACCCCTTTAATTTTACAATTGAATGTTAACTTAGCAAAATTCACCATAGTATTTAGCACACATGTCAATCAATGTAGTGACCAGCATGGTATCGTTTATGTCCAAGTTAATTTGTGAGTATGTGCATGT…
>GmCDPK32
TATAATTGCGGTTATGTTGGACAGATGAGGCTTTGGGAGATGCTTCTATGTTCATTTAAGTGTTTCCGTGACTCCTAGTTGCTCCTTAGAGCATATTGATGGTGTAATTTAAATAACTTATTTTGAGTTTTTTTATCTCTTATTAATTGGTTTCTACAATGTTATATCATAGTTAAATAATTCATATATCTTTTTTTTTTTCAATGGTATTAATTACTTATAGAAGTAATGAAAATTAATTTTAAGCAATCCAACATGTTGGGTAGGTATTCTCTAATGATAAAAAAGCTAAACAATAATATTTTAAATAAGTAACTCGTGGAAACTAAAATGTTCTTGTACAACATGCATATGACATGATAAAACAATAAAATATTTCCTTAGGAAAGTTTGATGAGA…
>GmCDPK33
GAATATTTTTTAATCAAAGCAATTATTGCTTATAAAAATAACAAAACTTAATTTTAAACAATTTAATATGTCACATAAATCTTTTCCAATAACAAAAGAATTAAGCAACAATATTTTAAATAAATAACTCTTTAAACAACCAGGGAACATGTGTTTATAGAACATGCATATCGCATAGGATAAAATAATAAAATGTTTCCTTTGGAAAGTTGGACGTGAAGTGCTCCTCACTAACGAAATACATGTGATGAGACCTTGACAAGTGTATCCGACAAGTATTGTTGCAAGTAATAATTGAAATCGGTTGAGTTTAGGTATCATTCTAAACTCTAAAGGATCGAAGGGTGATTCATAATTTACCAAACGCTATTTAATAGGAACCAAGAAAGAGTATTTATA…
>GmCDPK34.1
TTATTCTATTGATTAAATGTCAAATTTTAAAAACAAAATTGGCCGAATTCATGGGATATGTTCTCTCTCTTCCATTTTGTACTTGGCAAATATTTGTAGGTTGATGCTTAGTTGGTGCCAGAATTGGTTAAAGTATATATATATAATTGGGTACTAGGAGTACCCAAGAGAGAATACATAGTAGCAAAACAATTACGTAATGCAAAGTCAACCCAGGTTATGCCTCATTTAAGAGCAATAATGCTAAGAACACGTTAGATAACCCAGCTATATCATCTCTCGTGCCACACATACATCACCACACAATCTACCCCCTTAACAACAACACAATCATCTTTTTGAAAATACAAAGGTAAGTTTGAATTATGTTTAATTTTTGGTATTTGTTTCTCTAGGTTA…
>GmCDPK35.1
AGTTGCTTGATTGTGTACACGTTTTCTTGCTTAAGAGTTAACTAGTACGAAAATGATAATAATTATATATTGTCTCGTGTCCACGCTTCATGTTTTACGTTTCACATATGTCCTATTTCTTCATTTGATGATCATATTTTTCCAATTTCGAATTATTTTTGATTTTTTTCCCTATTCTTTCATACATTTCCTCTTATGGGAGGGAAAAAATTGGAGCAAGATTCACACCTGTTTTTTTTTTTTCTTTGTTTTCTTCTTATTTCAAACAGAAAAAATCACCTCTTATTTATCTTAGAATAAGATACCCATCAAAATATGTACATTAAATATGCTCTAATTAGAAGGGGGGAGTTGTGTGGATTTCAGTATGCTTTTCAAAGAATTTACCAATATAGATAA…
>GmCDPK36
AGATTAAAATTCATTATAATTCTACACACCCAATTTTCTCATGTTATTTTCTTGGTTAAATTATTTTTTTTCTCTAATTTATTTTTGAGGTTTAATTTGATGATCTAGTTTTTTTTTTGGTTAAATTTGATCATTTAATTTTTAAAATTGATTTAAATTTGATTCTACTGTCTAAATTGAGTTAATATGGTGTTAAAAAAGTCACACTTTGTCCTAAACCAAACCTAAAAAATAAAATAGAGGATAAAAAATTAATTTAACCTATTTTGTTTATCCTCCTCAGATGCTTAACGTAATGCCCATTTTCAGCTCACCGCGTGTCGTACCATTCTCTTGCAACTAAATGCACAACCTCAACATAGAGAGGTTCATAACACGGCTTGAGTTAAAAAGAAAAAG…
>GmCDPK37.1
TCCAGTATAATCACATTAGACTTTCAGGTGCAGCACTCCATGGATCATCAGATCCTGGACAAAACCACAATTCATAATATAAACTGATTATTGAAGTCTTATTAAAATGAAAATTAATGACACTTATGAAACCATTGTGATATCCAAGGGAATGAAGAAACAAAATTGACCATAGCAAACTTTATAAAATAAACACATAAAAGGTAGACAGGTCAAGTTATGAGGTGAATAAGAAATGAAGTGGGAATAGATACCATGGAAAGAGTGAAAGCTTGTAGGGAGTTGCGAAGAGAAAAATCAGTGTTTGTATTGTGGTGAACGGATGCTTGAATTCTGCTAGAGTGCAGGGCAGGGTAGGTATGGTTTGTCATAAACCATAATTTAATTAGTTCGCATTGC…
>GmCDPK38
ATTTTTAGTATCTTATATTGCCTACGTAAAGATTGAAGTTGCACTTTCTTGACTTTCCCATTACCAGCGTGACATTTTTGCAGTATGTCCCAAACCTCCTTGGTTGTGGTTACTACAAAGATCTTTTCAAAGTGGGCATCATAAACACTTTGATGTAGAAGAAACATGGCCTTTCAATCTTTTTTTTTTTGTGATTCTTTATATGCTGCTCTCTTGGCTTTACTAACATCTTCACTTGGTACCGTATACCCATTTGTCAACTTTAAAGCATCTTGAAAACCAAACATCACCTTCATCTAGGCGTTTCATCTATCCCAATTCTTGCTTCCAAGAATTGGTAAGTGGTAGGGATGTTTCCACTAGACCCAACCATCACCACCAGTTTCTTTTTTGCAATTT…
>GmCDPK39
TGTGGTTTTTTTAATTCCTTAAAGTTTTATTTTTTTAATCATTAATATGTTAAATTACTCATTTGTGCATTAAGTTTTTTTTACTACTACAAAATTTAATATATATTAAATTTTGTAATAGTAAATATTTTTTATTTTTAAAAAAATATACAGATTAAATAATTCGTATGATTTATATCAAAATTATTTGTCACAAGATTTATTATTTAAATTTACATGCATATTAAATATACATGAGAAATTTTAGTGTTATGTATAACAACATTATTTATTTTATAATATAATTGGCTCATTAGCTTAGTTGGTTAGAGCATGTCACAAATATTTTTCAATTTTTTTTATAAAAAAACTCTTACTCTTCTTACCGAAGAACTTCTTCCGTAAGAACTTATGGAAGAA…
>GmCDPK40
CAGTTCCGAAGGGCATAAGAACTTACATTTATCTTATGAAAAAAGAAAAAAAGGTAAAGGTCCAAACCTAGTAGTTAAGCATTTGGTTGTTACGTGAAAAAAAAAAAAAAGTAGAAGAAAGTTCAAGAAGGAAGGAAAAAAATGTATAAATGTGATCTTTCCTCCATTAGAAATTAGGAGGAAAAAACAAGTGAGTTCCATAAAAACAAAAATAAAAGTTTACTGATCCTAAATTGAAAAGAAAAAGAAAGAAAAAAGGTTCGAAATAATATATTTTATTTATTATTATTAGAGTTAGAAAGAAATTTGTATTTTTTAATTTAATATATATATGTTTTTTTAAAAAAAATTTATAATTCTTAATTAGTTAGTGTGAGCTACATATTATATTTATCATTT…
>GmCDPK41
CATGTTCATAGTGTTGGAAGTGAATGAAAGCACTTCCTAGTAGCTTATGATGCTTTGACTTGTTAATAACTTAATTAATTAACCGAAAGTTAATATATGTTCACATAACCTCTGTCATAATTAATGCTGTGTTCAAATAATTTGGGTGTGAATAGGAACATTTGGTAAGGTTTTTTTTTTATAAAAAAAAACTATAACTTTTATTTTCATTTTCATTTGCATTAAATGGTTTTTAATTCAAATATATAAAATTTAAATAAAAACATTTAATATGTAATTTCGACATAATTTATTATGTTTCAACAACTATTAAATTGAGTTGAGTCAACACAAAATACTCTTATTTTCTAATAAATTAAAGCTTTGCTATTGGGCATGGACCAATTGGGAGAGAATTTG…
>GmCDPK42
TAGAATATGTGTGTGTGTAGATTTATTAAAAAGAGTGTTTTTTTTAGATATTTAGTTTTAATATTTGAGTATATATTATTTAATTTGTTTCAAGATTTATAGTAATATAAAATACCCAAAGAAAAGTATTTGATGACGTTAATTGGAATTTTATTAGAAGTATCTTATTTAATGTTTAATATTGTATCATATTTCAATTTTGTGTTAATTTTTTGAACATTTTATATAATCATATTAGTATATTTGTTTTACTAATAAACATTTAGGATTTAATAAATTAGTCTAATAAAAACATACTAATATTTAGGTTTAATAAAAAATTACTCACATTTACGTCCAATAAATACATATTGATATTTTTACACAATAGAAAATTATTGACATTTTCGTCTAATAATG…
>GmCDPK43.1
ACATTTTGCGTGATAATTAATATGTAGGGTATATATGCCTTATCCATGATCCATTCCCTCTGGCATTGAATAATTTCTTTTTCTCAAATTTATCATATATAGAAAAGAAATTTTCTCAAATTTTAAATGCCTGACTGTTTGTTCCCGTTGGGCTAAGCCTAAATTAATAGGCATTATATTTATTCTTCAGTTCCAGAATATACGACGGTTTAAAGTTTTTCATAAGTATTAAGAAATGTAATTAATTTATTAAATTTAAAAAAAAAATAACTTTTTAATATATTCTTTATCTTTTCAATTAATGACTTATTTACTCTTTTTATATGTTACTTTCATTAAATATTTATTAAGAATAGTATTTGTAAAATATATTTAATATAACATTGATTTTTGTAAAAT…
>GmCDPK44
TACATAAAAGTTACTCCTAACAAATAATTATCCATTTTTGCCACTTTTAAACGGTTGTTTTGAAGGAATAAATATTCCCTAAGCATGCAATAATTTCAAATGAGAATCAAATTTGATGTATTTCTAAATAGCTACATATTTGGTAGGGTATAAAATTGGTAAAATACAATTTTCTTTTTTAGATTTATGATGTCTAACTGGTGTGAATTGGACCCAGGTGAGATTTCCGATGTTCATTTACTTTGTTTTATAAATGCAGACAAGTTTGTGTGACTTTGTAATTTTTTTTAAGAGATGCTTCAAGTACTTAGGACAGTAAACCATCTTTATTTTAGGGACGTGTGCACATGTTCATTAAAGTAAAAAAAAAACGCAAATTTTAAAATGCTAGAATGTTGT…
>GmCDPK45
GGCCAACTTGGCAGGAGTTCTTTAATAGCATTTGTTTAGTATTTTTTTTCCACAAAAGAAATAAATTTCAACTTTTTAGGTGCGTGACTTTGAACTTTGTTATTTACACCACCACCCTTCCGTGTTGTTCACCAAATGTCACTTCCGTAATTTCACCCAACCCAAAAGGGCAGTCAATGGAACTCACTCATCATTATCACTCAGTCCACACTCATCACTCATCCAATAACAAAAAAATAAAATAGATTAAAAATTAAAAATAAAACAATCTTTTAGTTTAGTTTCCTTTCCCACATAGAGAAATAAAATAAAAAAAATAATAATAATTTATACCAACAAATAAAGAGGATATATCTTTTAGTAATCACCTTTTAATCTCTATTTTACAAGAATTATTTT…
>GmCDPK46.1
GTACAGGCATTCAAAAATTTATTCTGAAATATTTAAAATTAATACAGCTAATATAATATTTTTAATAGTGACTTGTATATATCTCATTATATTTAATTTCATTTAAATAAAATTAAATATTACTTAATGAAATTAAGAATCATTCAAAAAAATAAGAAAAATAAAAAGATTCTTTATTTGAATAACGAATTAAAAAGGAAAAATACAATTTTATTTTGACAAAAAATCAAAAGCATGTGATACAAAGCAAGAAAGACATTGAGAAGTATATAGAAAAGTTATCCTATCTTTAAGAATGTATCATACAACTTACATGGGTGATTATAATTTATATTGTTTGTTAAAAAATATATTTATTTTAAAAGAAAGTTATTTATTAATCATTTGAAACTTAATACT…
>GmCDPK47
AAGTACTTGAAGTCTTCTTTTAAATTCTGCTAATAAAAAACTGTAAAGATATTAATTTCTTTATTATTTCATTAAAAATAACACTAAAGTAAAAAAATTGTAATCATTTTTAACTAAAATTAACTAAAATTTTACAATTATCAATATAATATTTAAGACGAAAGCAAATATTATACGTGAACCAATCTTTGATATAGAAGTTTATTAAAATCAAAACATGCATGTAGTCTTTATATGTGAATTTAACTTTTAGCAAAAGACATTTATATGAATTAGATTTTTGAAACGGTGAGTCAAATGATTTCTAAAACATTAAATATTTGATTATTATTAGATTAAATTCAAGATAAGAAAAAGTTGCTAAGAGTGCAAATAAAGAGATTGAGTTAATCGATTGGA…
>GmCDPK48.1
AAATGCAATGTGATGGGCCATGGCATGGTGGTGGACGCGGTACCTTAAATTAAACAAAAAACAAGTAATGAGGTGAGGCTAATCTAAACAAGTCAAATGTCTTAAATATTAGAATATCACAAATGGAAATGCCACTAGCTTCTCATGCACTTTTTTTTAACACAGAGAAATAATCAGGACAATTTCACAATAAGAAACAAATGGAAATGCCACATTTTAATATCTTAAAGATAAATTATCAAAGTAATTTTTAATGATTAATATTTAACTAAAAATCAATTAATTTTACATTTTTATCAAGTTAATTTATTTTTTGATAAAAGTTAAAAGTAGATTTAAAGTAAACATAAATTATTTTATATAGAGGTGATTGCTGAGACATAATTAGCTTTTAACTTT…
>GmCDPK49
AAAATTAGTATTGATTATTGTTATATTTTAATTTAATTCTTGTATTGGATCCTTTATAGAAAATAAACCCGTTCCGTACAATAATTTTGGACCAACATGTTACTCATAGGTCATTTGATTTACACTAAAGTACATAGTTATTTGTCATCAGCCTTTATTATTATAGAAGATAATGCAACTTTATCCAAAGTTGTGAGGGTTAGTCTGACTATGATGTCCCATGTCAAGGTTAACATTTTTTTTAATATACATGTGTAATTGTTTGTTAGCAGGAACAAAGTTATATTCTCCCTATACCCATTTCTTTTATATCGAGACATGGATACCCCTAATTTGATGAAAACTATTTATGAAAAATCTCAATTTTGTAAATTTGATTGAGGGAAACGTAGTTTTTTC…
>GmCDPK50
CAATTATCAATCACATTACACAAGAATCCCACACTTCGATCAAGATATAATAACACATCAATTAGCAAGCATATGCAATAATTATGCTAAGACTCAATTCTATATGCAATGTGGTACCATGTCAGTGAAAAACCACCCTGGGGCGCTTAGGAGTACATAACAAGACACACCACACAATGAGTTTGTCAGGTCACTCTCACTAAGTAAGATCATAGGGAGACCAGTCAGGGTCACGATGTTTTGCGAGAATGCTCTAACCATATGAGATCAGCATAGGCTTAAAGGAGCACTCAAACCCGGTGACCCCCAAGGCCTACACTCCGAAGAGTCCGTCAGGGCCTCTCCCTCCTGATTCAGGTCCAACCCCTAAAATAATTTTTTTTACATGCAGACACTGCT…
